# Supplementary material for: Unveiling the Role of Nano-Formulated Red Algae Extract in Cancer Management
Source: Molecules. 2024 Apr 30;29(9):2077. doi: 10.3390/molecules29092077 (PMC11085645; doi:10.3390/molecules29092077)
Supplement: Supplementary file 1 [file molecules-29-02077-s001.zip]

Archive with 1 entries (1 files):
- molecules-2951955-supplementary.pdf
